# Supplementary material for: Alzheimer’s genetic risk effects on cerebral blood flow across the lifespan are proximal to gene expression
Source: Neurobiol Aging. Author manuscript; Available in PMC 2023 Oct 2. (PMC7615143; doi:10.1016/j.neurobiolaging.2022.08.001)
Supplement: Supp Table 1 [file EMS188115-supplement-Supp_Table_1.xlsx]

## Sheet: Sheet1
CBF_model.Region_of_interest	CBF.ADNI.	CBF.CARDIFF.
lh_accumbensarea	44.01	46.83
lh_amygdala	44.06	46.98
lh_bankssts	45.92	39.87
lh_caudalanteriorcingulate	37.89	35.29
lh_caudalmiddlefrontal	38.37	35.57
lh_caudate	44.31	30.69
lh_cuneus	51.53	27.13
lh_entorhinal	40.15	36.66
lh_frontalpole	35.21	24.73
lh_fusiform	53.6	39.82
lh_hippocampus	56.91	50.22
lh_inferiorparietal	41.77	41.34
lh_inferiortemporal	41.56	37.35
lh_insula	50.74	56.63
lh_isthmuscingulate	45.19	29.4
lh_lateraloccipital	39.66	32.39
lh_lateralorbitofrontal	51.39	43.06
lh_lingual	54.34	29.1
lh_medialorbitofrontal	46.78	39.16
lh_middletemporal	52.07	40.27
lh_pallidum	14.84	8.92
lh_paracentral	29.59	36.29
lh_parahippocampal	49.05	40.1
lh_parsopercularis	44.44	48.77
lh_parsorbitalis	42.77	30.5
lh_parstriangularis	44.08	41.35
lh_pericalcarine	52.72	21.88
lh_postcentral	41.23	38.69
lh_posteriorcingulate	37.63	41.27
lh_precentral	42.62	39.44
lh_precuneus	45.48	43.35
lh_putamen	49.59	24.87
lh_rostralanteriorcingulate	41.81	38.27
lh_rostralmiddlefrontal	43.07	35.88
lh_superiorfrontal	38.85	39.24
lh_superiorparietal	36.04	33.18
lh_superiortemporal	51.34	48.33
lh_supramarginal	40.44	42.68
lh_temporalpole	35.77	31.69
lh_thalamusproper	42.53	15.33
lh_transversetemporal	46.76	37.6
rh_accumbensarea	44.06	44.17
rh_amygdala	47.14	45.13
rh_bankssts	50.91	32.56
rh_caudalanteriorcingulate	39.25	35.48
rh_caudalmiddlefrontal	36.58	35.42
rh_caudate	42.34	42.5
rh_cuneus	51.54	33.85
rh_entorhinal	33.45	31.71
rh_frontalpole	37.89	28.44
rh_fusiform	58.26	40.39
rh_hippocampus	57.82	47.48
rh_inferiorparietal	47.42	36.48
rh_inferiortemporal	40.97	35.2
rh_insula	51	44.51
rh_isthmuscingulate	44.5	37.11
rh_lateraloccipital	41.96	29.62
rh_lateralorbitofrontal	48.25	45.32
rh_lingual	57.31	33.5
rh_medialorbitofrontal	43.66	40.56
rh_middletemporal	51.69	43.01
rh_pallidum	12.02	6.21
rh_paracentral	32.53	42.79
rh_parahippocampal	52.86	42.97
rh_parsopercularis	45.53	43.44
rh_parsorbitalis	43.7	39.74
rh_parstriangularis	45.81	43.29
rh_pericalcarine	54.65	25.92
rh_postcentral	45.39	37.75
rh_posteriorcingulate	39.78	43.41
rh_precentral	44.5	42.11
rh_precuneus	48.8	45.38
rh_putamen	44.96	29.27
rh_rostralanteriorcingulate	39.34	39.2
rh_rostralmiddlefrontal	41.88	35.61
rh_superiorfrontal	37.19	38.13
rh_superiorparietal	38.37	30.46
rh_superiortemporal	50.49	49.32
rh_supramarginal	43.65	44.85
rh_temporalpole	34.9	34.13
rh_thalamusproper	42.64	27.45
rh_transversetemporal	46.96	25.63
