# Supplementary material for: Alzheimer’s genetic risk effects on cerebral blood flow across the lifespan are proximal to gene expression
Source: Neurobiol Aging. Author manuscript; Available in PMC 2023 Oct 2. (PMC7615143; doi:10.1016/j.neurobiolaging.2022.08.001)
Supplement: Supp Table 2 [file EMS188115-supplement-Supp_Table_2.xlsx]

## Sheet: Sheet1
GRS_model.Region_of_interest	BETA.ADNI.	SE.ADNI.	P.uncorrected..ADNI.	F.fdr..ADNI.	BETA.CARDIFF.	SE.CARDIFF.	P.uncorrected..CARDIFF.	F.fdr..CARDIFF.
lh_accumbensarea	0.005	0.1142	0.9649	0.9649	-0.2179	0.1198	0.0736	0.147
lh_amygdala	-0.202	0.0913	0.0299	0.0851	0.0482	0.1284	0.7089	0.8073
lh_bankssts	-0.2471	0.1012	0.0171	0.0738	-0.1103	0.1189	0.3569	0.4503
lh_caudalanteriorcingulate	-0.2236	0.0996	0.0283	0.0851	-0.2599	0.1201	0.0342	0.1289
lh_caudalmiddlefrontal	-0.2694	0.0899	0.0036	0.0427	-0.2273	0.1062	0.0362	0.1289
lh_caudate	-0.1903	0.1017	0.0652	0.1323	0.015	0.1185	0.8995	0.922
lh_cuneus	-0.1738	0.1021	0.0931	0.1625	0.0248	0.1156	0.831	0.8626
lh_entorhinal	-0.1248	0.1034	0.2312	0.2812	-0.1634	0.1115	0.1477	0.2373
lh_frontalpole	-0.0719	0.1066	0.5017	0.5636	-0.2129	0.1174	0.0743	0.147
lh_fusiform	-0.2248	0.0968	0.0227	0.0851	-0.2522	0.1083	0.023	0.1289
lh_hippocampus	-0.1412	0.0909	0.1243	0.182	-0.1665	0.1168	0.1588	0.2457
lh_inferiorparietal	-0.2483	0.0921	0.0088	0.0554	-0.1958	0.1026	0.0608	0.1425
lh_inferiortemporal	-0.1924	0.1051	0.071	0.1323	-0.1905	0.0974	0.0549	0.1425
lh_insula	-0.2879	0.0973	0.0042	0.0427	-0.193	0.1147	0.0973	0.1773
lh_isthmuscingulate	-0.1173	0.0963	0.2273	0.2812	-0.153	0.1197	0.2057	0.296
lh_lateraloccipital	-0.1336	0.1112	0.2332	0.2812	-0.0291	0.1032	0.7789	0.8295
lh_lateralorbitofrontal	-0.2249	0.1042	0.0339	0.0883	-0.3771	0.1001	0.0004	0.0149
lh_lingual	-0.1187	0.0981	0.2301	0.2812	-0.2027	0.103	0.0534	0.1425
lh_medialorbitofrontal	-0.162	0.1006	0.1109	0.1715	-0.2746	0.1097	0.0149	0.1048
lh_middletemporal	-0.1948	0.1058	0.0697	0.1323	-0.2164	0.1038	0.041	0.1345
lh_pallidum	-0.0615	0.0436	0.1638	0.2239	0.1095	0.1248	0.3837	0.4767
lh_paracentral	-0.3018	0.1017	0.0039	0.0427	-0.1722	0.1146	0.138	0.2358
lh_parahippocampal	-0.1048	0.0837	0.2139	0.2784	-0.2082	0.1152	0.0753	0.147
lh_parsopercularis	-0.2737	0.0969	0.006	0.0522	-0.2473	0.1051	0.0217	0.1289
lh_parsorbitalis	-0.2114	0.1085	0.0548	0.1183	-0.1677	0.1189	0.1633	0.248
lh_parstriangularis	-0.281	0.1031	0.008	0.0546	-0.2532	0.1099	0.0244	0.1289
lh_pericalcarine	-0.1288	0.107	0.2323	0.2812	0.0287	0.1163	0.8057	0.847
lh_postcentral	-0.2787	0.0941	0.0041	0.0427	-0.1247	0.1001	0.2175	0.3075
lh_posteriorcingulate	-0.2236	0.097	0.0241	0.0851	-0.3335	0.1134	0.0045	0.0664
lh_precentral	-0.3409	0.0906	0.0003	0.0187	-0.1276	0.107	0.2374	0.314
lh_precuneus	-0.2129	0.0839	0.0132	0.07	-0.2598	0.1018	0.0131	0.1048
lh_putamen	-0.2145	0.0974	0.0311	0.0851	0.0024	0.1185	0.9842	0.9842
lh_rostralanteriorcingulate	-0.2807	0.1015	0.007	0.0522	-0.2526	0.1196	0.0387	0.1322
lh_rostralmiddlefrontal	-0.3134	0.1001	0.0025	0.0427	-0.2653	0.1065	0.0153	0.1048
lh_superiorfrontal	-0.354	0.0967	0.0005	0.0187	-0.3031	0.1039	0.0049	0.0664
lh_superiorparietal	-0.2344	0.093	0.0137	0.07	-0.1797	0.0928	0.0573	0.1425
lh_superiortemporal	-0.2306	0.1017	0.0263	0.0851	-0.1579	0.1078	0.1478	0.2373
lh_supramarginal	-0.2904	0.0896	0.0018	0.0427	-0.1883	0.1088	0.0883	0.1684
lh_temporalpole	-0.1706	0.1083	0.1191	0.1808	-0.2341	0.1144	0.0449	0.1362
lh_thalamusproper	-0.0124	0.1047	0.9062	0.9174	-0.221	0.11	0.0487	0.1425
lh_transversetemporal	-0.1544	0.0952	0.1093	0.1715	-0.1464	0.121	0.2308	0.314
rh_accumbensarea	-0.057	0.0979	0.5625	0.6234	-0.1793	0.1175	0.1318	0.23
rh_amygdala	-0.0707	0.0987	0.4762	0.5423	-0.0854	0.123	0.4899	0.5907
rh_bankssts	-0.0213	0.1025	0.836	0.8569	-0.0734	0.1121	0.5149	0.6032
rh_caudalanteriorcingulate	-0.2009	0.1013	0.0511	0.1136	-0.2047	0.1211	0.0956	0.1773
rh_caudalmiddlefrontal	-0.1809	0.0983	0.069	0.1323	-0.2241	0.1019	0.0315	0.1289
rh_caudate	-0.1691	0.1028	0.104	0.1672	-0.0852	0.1182	0.4738	0.5799
rh_cuneus	-0.2756	0.1114	0.0159	0.0722	-0.0371	0.1146	0.7474	0.8171
rh_entorhinal	-0.0584	0.1072	0.5874	0.6422	-0.1258	0.1184	0.2921	0.3743
rh_frontalpole	-0.0338	0.095	0.7231	0.7601	-0.1267	0.1056	0.2348	0.314
rh_fusiform	-0.222	0.1009	0.0309	0.0851	-0.1968	0.1043	0.0636	0.1448
rh_hippocampus	-0.1829	0.0959	0.0604	0.1269	-0.1658	0.1139	0.1505	0.2373
rh_inferiorparietal	-0.1472	0.1004	0.1468	0.204	-0.1979	0.1057	0.0657	0.1448
rh_inferiortemporal	-0.2311	0.1052	0.0311	0.0851	-0.2128	0.0988	0.035	0.1289
rh_insula	-0.1786	0.0966	0.0681	0.1323	-0.2981	0.1176	0.0137	0.1048
rh_isthmuscingulate	-0.1745	0.106	0.1039	0.1672	-0.0414	0.1228	0.7369	0.8165
rh_lateraloccipital	-0.0365	0.1127	0.7469	0.7752	-0.1276	0.1065	0.2356	0.314
rh_lateralorbitofrontal	-0.1609	0.1033	0.1232	0.182	-0.3018	0.1131	0.0096	0.1048
rh_lingual	-0.1509	0.0988	0.1316	0.1893	-0.2223	0.1158	0.0594	0.1425
rh_medialorbitofrontal	-0.168	0.1018	0.1024	0.1672	-0.2259	0.1172	0.0582	0.1425
rh_middletemporal	-0.1842	0.1062	0.0871	0.1587	-0.2242	0.1095	0.0447	0.1362
rh_pallidum	-0.0401	0.0358	0.267	0.3174	0.0433	0.1259	0.7321	0.8165
rh_paracentral	-0.2367	0.1026	0.0237	0.0851	-0.1552	0.1114	0.1681	0.249
rh_parahippocampal	-0.2256	0.0995	0.0264	0.0851	-0.1763	0.1196	0.1453	0.2373
rh_parsopercularis	-0.2086	0.1053	0.0513	0.1136	-0.4045	0.1113	0.0006	0.0152
rh_parsorbitalis	-0.2244	0.1065	0.0382	0.0895	-0.2587	0.1166	0.03	0.1289
rh_parstriangularis	-0.258	0.1032	0.0145	0.07	-0.4158	0.1085	0.0003	0.0149
rh_pericalcarine	-0.2364	0.1103	0.0355	0.0883	-0.0588	0.1199	0.6252	0.7221
rh_postcentral	-0.213	0.099	0.0345	0.0883	-0.1907	0.103	0.0689	0.1448
rh_posteriorcingulate	-0.1753	0.1065	0.1038	0.1672	-0.2722	0.1208	0.0277	0.1289
rh_precentral	-0.2156	0.1018	0.0373	0.0895	-0.1794	0.1079	0.1011	0.1803
rh_precuneus	-0.2625	0.104	0.0138	0.07	-0.1977	0.1032	0.0597	0.1425
rh_putamen	-0.1363	0.0976	0.1669	0.2243	0.0049	0.1247	0.969	0.981
rh_rostralanteriorcingulate	-0.2372	0.1024	0.023	0.0851	-0.2202	0.1185	0.0678	0.1448
rh_rostralmiddlefrontal	-0.1841	0.1073	0.0905	0.1613	-0.3548	0.101	0.0008	0.0167
rh_superiorfrontal	-0.2916	0.1039	0.0064	0.0522	-0.2844	0.1078	0.0105	0.1048
rh_superiorparietal	-0.1314	0.0973	0.1809	0.2393	-0.1033	0.0911	0.2611	0.3398
rh_superiortemporal	-0.0891	0.1041	0.3945	0.4556	-0.25	0.1114	0.0283	0.1289
rh_supramarginal	-0.1596	0.1068	0.1392	0.1968	-0.2418	0.1073	0.0276	0.1289
rh_temporalpole	-0.0474	0.1115	0.672	0.725	-0.0393	0.1276	0.7594	0.8194
rh_thalamusproper	-0.0409	0.1029	0.692	0.7369	-0.1626	0.1172	0.1701	0.249
rh_transversetemporal	-0.0858	0.0978	0.3836	0.4493	-0.0816	0.1244	0.5141	0.6032
