# Supplementary material for: Alzheimer’s genetic risk effects on cerebral blood flow across the lifespan are proximal to gene expression
Source: Neurobiol Aging. Author manuscript; Available in PMC 2023 Oct 2. (PMC7615143; doi:10.1016/j.neurobiolaging.2022.08.001)
Supplement: Supp Table 3 [file EMS188115-supplement-Supp_Table_3.xlsx]

## Sheet: Sheet1
APOE_model.Region_of_interest	BETA.ADNI.	SE.ADNI.	P.uncorrected..ADNI.	F.fdr..ADNI.	BETA.CARDIFF.	SE.CARDIFF.	P.uncorrected..CARDIFF.	F.fdr..CARDIFF.
lh_accumbensarea	-0.0088	0.1959	0.9643	0.9762	-0.3109	0.2606	0.2373	0.423
lh_amygdala	0.0967	0.1542	0.5327	0.7161	-0.1221	0.2794	0.6636	0.7454
lh_bankssts	0.2188	0.1733	0.211	0.4079	-0.4288	0.2587	0.1023	0.3395
lh_caudalanteriorcingulate	0.2915	0.1685	0.0891	0.3117	-0.1499	0.2613	0.5683	0.6871
lh_caudalmiddlefrontal	0.2955	0.1527	0.0567	0.2514	-0.6442	0.231	0.007	0.3293
lh_caudate	0.2798	0.1728	0.1097	0.3599	-0.1557	0.2577	0.5479	0.6871
lh_cuneus	0.0714	0.1821	0.6963	0.8157	-0.2658	0.2515	0.2945	0.49
lh_entorhinal	0.0826	0.1765	0.6411	0.7847	-0.1604	0.2426	0.5108	0.6871
lh_frontalpole	0.2545	0.1821	0.1663	0.401	0.0477	0.2554	0.8523	0.9196
lh_fusiform	0.1395	0.1632	0.3955	0.5896	-0.1339	0.2356	0.5717	0.6871
lh_hippocampus	0.1941	0.1541	0.2117	0.4079	0.1503	0.2541	0.5562	0.6871
lh_inferiorparietal	0.1371	0.1564	0.3838	0.5896	-0.2697	0.2232	0.2314	0.423
lh_inferiortemporal	0.2639	0.1762	0.1388	0.3834	-0.3952	0.212	0.0669	0.3395
lh_insula	0.4141	0.1668	0.0155	0.1593	-0.5715	0.2496	0.0253	0.3395
lh_isthmuscingulate	0.0664	0.1643	0.6876	0.8157	-0.1385	0.2604	0.5967	0.699
lh_lateraloccipital	-0.0131	0.1989	0.9476	0.9759	-0.4719	0.2245	0.0395	0.3395
lh_lateralorbitofrontal	0.2546	0.178	0.1567	0.395	-0.5525	0.2179	0.0137	0.3293
lh_lingual	0.2044	0.1756	0.248	0.4282	-0.1147	0.2241	0.6105	0.702
lh_medialorbitofrontal	0.3247	0.1713	0.0616	0.2525	-0.4398	0.2388	0.0701	0.3395
lh_middletemporal	0.4069	0.179	0.0261	0.1943	-0.3026	0.2257	0.1848	0.4194
lh_pallidum	0.146	0.0779	0.0653	0.2551	0.2529	0.2716	0.3552	0.5373
lh_paracentral	0.3332	0.1727	0.0574	0.2514	-0.2025	0.2494	0.4198	0.6074
lh_parahippocampal	0.0452	0.1431	0.7532	0.8461	0.2024	0.2506	0.4222	0.6074
lh_parsopercularis	0.3848	0.1649	0.0224	0.1834	-0.3641	0.2287	0.1163	0.3395
lh_parsorbitalis	0.2514	0.1858	0.18	0.4079	-0.4122	0.2587	0.1161	0.3395
lh_parstriangularis	0.3408	0.1769	0.058	0.2514	-0.5099	0.239	0.0367	0.3395
lh_pericalcarine	0.1254	0.1907	0.5129	0.7128	-0.3061	0.2531	0.2309	0.423
lh_postcentral	0.2548	0.16	0.1158	0.3653	-0.5192	0.2178	0.0201	0.3293
lh_posteriorcingulate	0.1822	0.1644	0.2716	0.437	-0.0265	0.2467	0.9149	0.947
lh_precentral	0.4076	0.1544	0.0102	0.1399	-0.5557	0.2328	0.02	0.3293
lh_precuneus	0.1795	0.1419	0.2098	0.4079	-0.267	0.2216	0.2326	0.423
lh_putamen	0.4635	0.1665	0.007	0.1399	-0.1477	0.2579	0.5688	0.6871
lh_rostralanteriorcingulate	0.4576	0.1723	0.0096	0.1399	-0.2727	0.2603	0.2988	0.49
lh_rostralmiddlefrontal	0.4271	0.1713	0.0149	0.1593	-0.5693	0.2317	0.0167	0.3293
lh_superiorfrontal	0.3332	0.1632	0.0449	0.2514	-0.3612	0.226	0.115	0.3395
lh_superiorparietal	0.0955	0.1582	0.5479	0.7164	-0.2698	0.202	0.1863	0.4194
lh_superiortemporal	0.4066	0.1702	0.0196	0.1789	-0.3992	0.2345	0.0935	0.3395
lh_supramarginal	0.332	0.1521	0.0324	0.2212	-0.3054	0.2367	0.2017	0.423
lh_temporalpole	0.2117	0.183	0.2507	0.4282	-0.3966	0.2489	0.116	0.3395
lh_thalamusproper	0.1545	0.18	0.3937	0.5896	0.1556	0.2393	0.5177	0.6871
lh_transversetemporal	0.2039	0.1625	0.2139	0.4079	-0.1471	0.2633	0.5782	0.6871
rh_accumbensarea	0.0443	0.1663	0.7907	0.8546	0.0585	0.2556	0.8196	0.8961
rh_amygdala	0.0224	0.1678	0.8941	0.9522	0.0322	0.2676	0.9047	0.947
rh_bankssts	-0.0502	0.1725	0.7721	0.8546	-0.4844	0.244	0.0514	0.3395
rh_caudalanteriorcingulate	0.3302	0.1714	0.0582	0.2514	-0.4519	0.2634	0.091	0.3395
rh_caudalmiddlefrontal	0.0443	0.1675	0.7921	0.8546	-0.4848	0.2218	0.0325	0.3395
rh_caudate	0.1936	0.1749	0.2718	0.437	0.4826	0.2572	0.0652	0.3395
rh_cuneus	0.0855	0.1991	0.669	0.8067	-0.4265	0.2494	0.092	0.3395
rh_entorhinal	0.1159	0.1824	0.527	0.7161	-0.2727	0.2576	0.2938	0.49
rh_frontalpole	0.2114	0.1669	0.2086	0.4079	0.2512	0.2298	0.2785	0.4858
rh_fusiform	0.1169	0.1708	0.4959	0.7011	-0.0604	0.2268	0.7909	0.8764
rh_hippocampus	-0.0187	0.1632	0.9092	0.9558	0.0238	0.2479	0.9239	0.947
rh_inferiorparietal	-0.0649	0.1716	0.7063	0.8158	-0.2803	0.2299	0.2273	0.423
rh_inferiortemporal	0.0107	0.1777	0.9521	0.9759	-0.3349	0.215	0.1242	0.3395
rh_insula	0.2826	0.1652	0.0912	0.3117	-0.157	0.2558	0.5415	0.6871
rh_isthmuscingulate	0.099	0.1805	0.585	0.738	-0.1345	0.2672	0.6164	0.702
rh_lateraloccipital	-0.2251	0.2016	0.2678	0.437	-0.4635	0.2318	0.0498	0.3395
rh_lateralorbitofrontal	0.2402	0.1768	0.178	0.4079	-0.3005	0.246	0.2264	0.423
rh_lingual	0.0801	0.1706	0.6401	0.7847	-0.3958	0.252	0.1212	0.3395
rh_medialorbitofrontal	0.3422	0.1734	0.0518	0.2514	-0.2447	0.2549	0.3407	0.5271
rh_middletemporal	0.1927	0.1798	0.2875	0.4534	-0.3161	0.2382	0.1892	0.4194
rh_pallidum	0.1819	0.0625	0.0048	0.1399	-0.0277	0.274	0.9197	0.947
rh_paracentral	0.2473	0.1738	0.1589	0.395	-0.3263	0.2423	0.1828	0.4194
rh_parahippocampal	0.126	0.1694	0.4596	0.6611	-0.0181	0.2601	0.9448	0.9565
rh_parsopercularis	0.3463	0.1793	0.0572	0.2514	-0.3671	0.2422	0.1345	0.3558
rh_parsorbitalis	0.3158	0.1819	0.0865	0.3117	-0.4325	0.2537	0.0931	0.3395
rh_parstriangularis	0.4839	0.1756	0.0074	0.1399	-0.2904	0.236	0.223	0.423
rh_pericalcarine	-0.0003	0.1984	0.9987	0.9987	-0.4399	0.2608	0.0965	0.3395
rh_postcentral	0.2179	0.1684	0.1996	0.4079	-0.2282	0.2242	0.3126	0.4929
rh_posteriorcingulate	0.2134	0.1805	0.2409	0.4282	-0.1576	0.2629	0.551	0.6871
rh_precentral	0.2154	0.1739	0.2192	0.4085	-0.3386	0.2347	0.154	0.3946
rh_precuneus	0.1434	0.1767	0.4197	0.6145	-0.2723	0.2244	0.2294	0.423
rh_putamen	0.1974	0.1661	0.2388	0.4282	-0.2051	0.2714	0.4527	0.6369
rh_rostralanteriorcingulate	0.4674	0.1745	0.009	0.1399	-0.4486	0.2578	0.0866	0.3395
rh_rostralmiddlefrontal	0.2773	0.1834	0.1348	0.3834	-0.4266	0.2196	0.0565	0.3395
rh_superiorfrontal	0.2524	0.1764	0.1567	0.395	-0.4403	0.2346	0.0651	0.3395
rh_superiorparietal	-0.0966	0.1673	0.5656	0.7247	-0.3263	0.1982	0.1045	0.3395
rh_superiortemporal	0.2611	0.1749	0.1403	0.3834	-0.3291	0.2424	0.1793	0.4194
rh_supramarginal	0.0576	0.1821	0.7527	0.8461	-0.24	0.2334	0.3077	0.4929
rh_temporalpole	0.2807	0.1832	0.1294	0.3834	-0.2558	0.2777	0.3604	0.5373
rh_thalamusproper	0.106	0.1766	0.5504	0.7164	0.1902	0.2549	0.4583	0.6369
rh_transversetemporal	0.217	0.1664	0.1965	0.4079	-0.0026	0.2706	0.9924	0.9924
